# Supplementary material for: Dialects in leaf-clipping and other leaf-modifying gestures between neighbouring communities of East African chimpanzees
Source: Sci Rep. 2023 Jan 5;13:147. doi: 10.1038/s41598-022-25814-x (PMC9814361; doi:10.1038/s41598-022-25814-x)
Supplement: Supplementary file 6 — Supplementary Information 2. [file 41598_2022_25814_MOESM6_ESM.xlsx]

## Sheet: Sheet1
Clip	ID_signaller	ID_recipient	Community	Leaf clip/drop description	Clipping style	Context	Form	Sex_Age
Budongo WS 2018-01-22 Clip 04 08;22;03 MAC LOT leaf drop, & Clip 06	LOT	MAC	Waibira	Biting leaves off small plant like a leaf drop. Grabbed wth her mouth and then popped the leaves off and dropped them infront of her. She was looking at MAC and he was looking at her. I think LOT was also in oestrus at this time.	Plucked several full leaves from stem, probably used her mouth	sex	Leaf-pull	WMF
NO video available	FK	Unk	Sonso	during travel before ph drum probably while searching for other community members	unk	ph drum	unk	SMM
Budongo WS 2019-01-13 Clip 03 11;15;48 FK pr-dr	FK	Unk	Sonso	FK leaf clip before drumming, during pant hoot also during intercom encounter where Sonso and Waibira were calling at each other	Unk	ph drum	Leaf-clip	SMM
Budongo WS 2019-02-23 Clip 01	KEV	Unk	Waibira	Leaf clip/drop before pant hoot and drum	Takes twig with leaves and pulls one by one off the twig	ph drum	Leaf-pull	WMM
Budongo WS 2019-02-23 Clip 11 09;12;20 FID leaf drop drum	FID	Unk	Waibira	Leaf clip/drop before drum no oestrus females seem present	Unk	ph drum	unk	WMM
Budongo WS GB 2020-01-18 Clip 47	ARD	Unk	Waibira	ARD resting on the ground as a big party including oestrus females nad high ranking males is in the tree. ARD leaf clips several times, partially while hearing screams and pant grunts and pant hoots from up in the tree. Does not appear to be directed to a specific individual. May be a nervous reaction to what is going on in the tree	tears full leaves from thin branch/stick with mouth while holding branch/stick with hand that is not attached to tree	unk	Leaf-pull	WMM
Budongo WS GB 2020-01-23 Clip 68	FID	Unk F	Waibira	Sits on the ground often looking up at oestrus female in a tree. He combines leaf clipping with other gestures like object shake/move but the female does not appear to respond and after several minutes he gives up and moves away. He can also hear screams and pant hoots from other chimpanzees who may be travelling on the ground. Also appears slightly piloerect	tears full leaves from thin branch/stick with mouth while holding branch/stick with hand that is not attached to tree	sex	Leaf-pull/tear	WMM
Budongo WS GB 2020-02-11 Clip 19	DAU	ARU	Waibira	Used in combination with other sexual solicitations gestures to ARU (female in oestrus). DAU and ARU are in a tree. Relatively large party and other vocalisations can be heard from neighbouring trees. He also shakes branches, swings his arm and stands bipedally. Also piloerect. This was a successful soliciation after some persistence from DAU, ARU comes to him and they copulate	tears full leaves from thin branch/stick with mouth while holding branch/stick with hand that is not attached to tree	sex	Leaf-clip	WMM
Budongo WS GB 2020-02-11 Clip 19	DAU	ARU	Waibira	Used in combination with other sexual solicitations gestures to ARU (female in oestrus). DAU and ARU are in a tree. Relatively large party and other vocalisations can be heard from neighbouring trees. He also shakes branches, swings his arm and stands bipedally. Also piloerect. This was a successful soliciation after some persistence from DAU, ARU comes to him and they copulate	tears full leaves from thin branch/stick with mouth while holding branch/stick with hand that is not attached to tree	sex	Leaf-drop	WMM
Budongo WS GB 2020-02-18 Clip 63	LAN	NOR	Waibira	sexual solicitation to NOR on the ground. Used in combination with other gestures (e.g. object shake). Successful gesture. In party with other high ranking males.	tears full leaves from thin branch/stick with mouth while holding branch/stick with hand that is not attached to tree	sex	Leaf-tear	WMM
BudongoAS WS 2017-02-22 Clip 18	TAL	Unk F	Waibira	On the ground, looking up into tree, combined with object shake gesture. Used to solicit female in tree.	tears full leaves from thin branch/stick with mouth while holding branch/stick with hand that is not attached to tree	sex	Leaf-pull	WMM
Budongo WS 2019-02-23 Clip 01	KEV	Unk	Waibira			unk	unk	WMM
Budongo WS 2019-06-17 Clip 20	TAL	Unk F	Waibira	On ground, he is probably the most dominant individual in immediate party. Other males pant hooting in the distance. Directed to female up in the tree. Persists with gesture multiple times. Female does not appear to react to gesture and he starts to self groom	tears full leaves from sapling with mouth while holding sapling with hand, still attached	sex	Leaf-pull	WMM
Budongo 2011-02-15 Clip 66	OK	Unk	Sonso	On ground, appears to be resting, facing juvenile and infant. Probably not related, but after she copulates with male when he approaches	Unk	sex	unk	SMF
Budongo 2012-07-07 Clip 9	NT	Unk infant	Sonso	In tree with another infant, after clipping infants starts to play. Could be play invitation?	holds single leaf in mouth and tears with hand - leaf not attached	play	Leaf-clip	SIF
Budongo 2012-07-07 Clip 10	NT	Unk infant	Sonso	Playing with infant in tree, clips during short break from playing but commences play again after clipping	holds multiple leaves in mouth and tears with hand, leaves not attached	play	Leaf-clip	SIF
Budongo 2012-08-03 Clip 2	KZ	Unk	Sonso	In tree, possibly clipping to female to solicit sex. Unclear if female is watching him or not. Penis erect. No visible response from female.	unclear	sex	unk	SMM
Budongo 23 Clip 18 16.05.08	MS	WL	Sonso	On ground successful solicitation for copulation with Wilma	hold multiple leaves in mouth and tears with hand	sex	Leaf-clip	SMM
Budongo 27 Clip 67 28.06.08	ZL	Unk	Sonso	On ground, unknown recipient or goal	hold multiple leaves in mouth and tears with hand	unk	Leaf-clip	SMM
Budongo 28 Clip 103 07.07.08	ZG	BH (BAH)	Sonso	On ground, leave clipping to female in tree. Successful solicitation for sex with young female	hold multiple leaves in mouth and tears with hand	sex	Leaf-clip	SMM
Budongo 33a Clip 37 19.08.08	RE	Unk	Sonso	On ground, unclear recipient or goal	tearing leaves with mouth from a sapling while leaves still attached sapling and holidng salping with hand	unk	Leaf-tear	SMF
Budongo 36 Clip 222 08.09.08	KT	Unk F	Sonso	on ground in combination with other gestures (e.g. rocking, object shake) used to solicit female in tree for sex. After gesture climbs tree and copulates with female - success solicitation	holds one leaf in mouth and tears with hand	sex	Leaf-clip	SMM
Budongo 37 Clip 05 08.09.08	NK	Unk F	Sonso	On ground soliciting female in tree who looks in his direction but doesn't respond. Unsuccesful solicitation?	Unclear	sex	unk	SMM
Budongo 37 Clip 11 08.09.08	NK	Unk F	Sonso	On ground soliciting female in tree who is looking in a different direction and not paying attention. Used in combination with other gestures (object shake). Unsuccesful solicitation?	tears leaf with hand while holding single leaf in mouth	sex	Leaf-clip	SMM
Budongo 37 Clip 21 08.09.08	NK	Unk F	Sonso	on ground, successful soliciation for sex. Female is also on ground at the start of gestures (<3 m away)	tears leaves from branch and then holds leaves in mouth and tears with hand	sex	Leaf-clip	SMM
Budongo 42 Clip 105-1 14.10.08	ZL	NR (NOR)	Sonso	On ground, penis erect, solicit Nora for sex - unclear where NOR is or if they copulate after	holds single leaf in mouth and tears with hand - leaf not attached	sex	Leaf-clip	SMM
Budongo 42 Clip 135 14.10.08	HW	Unk F	Sonso	On ground with two females in oestrus. Leaf clips before inspecting female with smaller swelling	Unclear - looks like holds leaves in mouth and tears with hand	sex	unk	SMM
Budongo 44 Clip 153-1 20.10.08	KZ	NR (NOR)	Sonso	On ground successful solicitation for copulation with Nora	Unk	sex	unk	SMM
Budongo 51 Clip 192 20.11.08	HW	NR (NOR)	Sonso	On ground successful solicitation for copulation with Nora	Unk	sex	unk	SMM
Budongo 52 Clip 311 25.11.08	KT	JL	Sonso	On ground, soliciting female in tree for sex (Juliette). Combines with object shake gesture. No copulation observed in the video so probably unsuccesful	holding multiple leaves in mouth and clipping with hands, leaves not attached. Also shorter single clips taking leaf from sapling and tearing once with mouth	sex	Leaf-clip	SMM
Budongo 53 Clip 36 03.12.08	HW	NR (NOR)	Sonso	Soliciting for sex with Nora on the ground. Succesful soliciation as Nora copulates with him after	holds leaf in mouth and tears with hand, unclear how many leaves	sex	Leaf-clip	SMM
Budongo 65 Clip 151 15.06.09	KT	Unk F	Sonso	On ground, used in combination with other gestures (object shake). Solicitation female in tree. Piloerect when female comes down from tree. He inspects her but does not copulate. Other young males approaches as well. Unclear if he was soliciting for sex or just to inspect	holds leaves in mouth and tears with hand	sex	Leaf-clip	SMM
Budongo 69 Clip 104 14.07.09	KZ	Unk	Sonso	On ground with many individuals around,. After leaf clipping infant comes and plays with signaller. Also used in combination with branch shake and continues to shake after short play bout. Infants tries to play again but leaf clipping seems to be directed at female who he copulates with after leaf clipping again	Holds leaf in mouth and tears with hand. Unclear how many leaves	sex	Leaf-clip	SMM
Budongo 69 Clip 111 14.07.09	KR	Unk juvenile	Sonso	In tree, juvenile comes to play right after so possible play invitation	Unk	play	unk	SIF
Budongo 69 Clip 113 14.07.09	KR	Unk juvenile	Sonso	In tree for play invitation	Unk	play	unk	SIF
Budongo 69 Clip 120 14.07.09	KR	Unk juvenile	Sonso	In tree play invitation for juvenile on the ground, KR joins juvenile on the ground to play after gesture. Used in combination with other gestures (e.g. swing)	Unk	play	unk	SIF
Budongo WS GB 2021-11-29 Clip 02	TRS	Unk F	Waibira	On ground, female in oestrus in the tree with other individuals. Observer cannot see her. TRS just travelled from another tree to join this party	Uses leaves still attached to the sapling and tears with mouth close to the stem, some even leaf drops (no tear but others tear). Tears multiple leaves separately.	sex	Leaf-pull	WMM
Budongo WS GB 2021-11-29 Clip 03	TRS	Unk F	Waibira	On ground, female in oestrus in the tree with other individuals. Observer cannot see her. TRS just travelled from another tree to join this party, after clipping he climbs tree to join but goes out of sight	Tears leaves directly from sapling, tearing one leaf at a time closee to the stem (some more like leaf drops).	sex	Leaf-tear	WMM
Budongo WS GB 2021-12-22 Clip 24	ARU	BEN	Waibira	soliciting Ben for sex but not filmed, described by Hella	Unk	sex	unk	WMF
Budongo WS GB 2022-02-08 Clip 04	MAC	Unk	Waibira	travelling with ALF, just before meeting other individuals. They travel on the line and MAC stands, scratches a few times then does one leaf drop and pant hoots running further down the line (into a valley)	Holds small sappling with his hand and plucks one leaf from the sampling from the stem dropping it silently. I think this is more of a leaf drop than a clip	ph drum	Leaf-pull	WMM
NO video available	SAM	Unk	Waibira	Travelling with large party with at least 2 females in oestrus. SAM stops takes a sappling and leaf clips, I checked the place where he clipped later and it looked like he tore at least two leafs from the sappling and perhaps plucked/dropped others. Context unclear because couldn't see anyone else around. Could have been after SAM was involved with agonism with others or toward a female in oestrus	Using mouth and holding sapling with hand (sapling still attached) he pulled several leaves. Later checked location and noticed he at least tore two leaves but could have dropped more	unk	unk	WMM
Budongo WS GB 2022-03-07 Clip 05	MAC	BAH	Waibira	After displaying toward BAH he sits on the groun between 5-10m from her and rips leaves from a sappling. After several clips and other gestures (e.g. object shake) she copulated with him and BRI interfered	From attached sappling he tears several leaves from the branch with his mouth while holding the sappling with hand making a tearing sound	sex	Leaf-pull/tear	WMM
Budongo WS GB 2022-03-07 Clip 08	JNO	BAH	Waibira	Sitting on the ground next to BAH (in party with big males including MAC) he tears leaf from a small sappling. Before he leaf clipped he presented his penis and she ignored. BAH ignores and he waits. BRI starts to play with JNO and JNO does more leaf clips between playing bouts and also uses more gestures after. He never manages to copulate	Holding sapling with hand and tearing several leaves off with mouth. Sometimes making clear ripping sounds.	sex	Leaf-pull	WMM
Budongo WS GB 2022-03-07 Clip 08	JNO	BAH	Waibira	Sitting on the ground next to BAH (in party with big males including MAC) he tears leaf from a small sappling. Before he leaf clipped he presented his penis and she ignored. BAH ignores and he waits. BRI starts to play with JNO and JNO does more leaf clips between playing bouts and also uses more gestures after. He never manages to copulate	Holding sapling with hand and tearing several leaves off with mouth. Sometimes making clear ripping sounds.	sex	Leaf-pull	WMM
Budongo WS GB 2022-03-07 Clip 09	MAC	Unk	Waibira	Before drumming and pant hooting as he is slightly separating from the group to rest alone	Couldn't see the full thing but found the remains after and it looks like he ripped sereral leaves from a sappling	ph drum	Leaf-pull/tear	WMM
Budongo WS GB 2022-03-10 Clip 18 & Clip 19	MAC	Unk	Waibira	Before displaying, including drum, next to several big males on the ground (BEN CHN URS) and other subadult males and female in oestrus (Alf Mother) in the tree. MAC sits >25m from them clips and then displays and gets closer to them while displaying. He also pant hoots and drums during the display. After displaying he sits about 20m from the others and rests	Hold sappling still attached to the ground and rips several leaves form the sappling making ripping sound	ph drum	Leaf-pull	WMM
Budongo WS GB 2022-03-10 Clip 26	MAC	Unk	Waibira	Before pant hoot drumming. Not seen but I observed MAC pant hoot drumming and after I followed his path to the tree and found leaves that look as if they have been ripped or plucked from a sappling	From attached sappling but not seen directly so unclear the exact number or if any noise was made	ph drum	Leaf-pull	WMM
Budongo WS GB 2022-03-11 Clip 16	CHN	ELD	Waibira	sitting with Ben and other males. Female in oestrus (Alf mother) is in the the thicket next to them. They are resting in between travelling. Not clear goal	Breaks top part of sappling off and holds it in his hand while ripping leaves from it with his mouth. Some leaves look like they could be plucked without tearing.	sex	Leaf-pull	WMM
Budongo WS GB 2022-03-11 Clip 32	BEN	ELD	Waibira	Sitting on the ground, not far from CHN. Female in oestrus up in tree feeding (Alf mother). Seems as if they are waiting for her to come down from the tree and indeed they travel together several hours later. During leaf clipping he hears calls in the distance and after he clips he gets up and doees pant hoot drum	Holds sappling (still attached) in hand and tears/plucks leaves one by one from sappling	sex	Leaf-tear	WMM
Budongo WS GB 2022-03-11 Clip 33	BEN	ELD	Waibira	Lying on the ground few metres from CHN and under a tree where female in oestrus (alf mother) is feeding or resting. BEN and CHN have been waiting for her since she went up. Waited for a few hours and also went up in the tree later and travelled with her when she came down	Holds attached sappling in his hand and tears/plucks leaves with mouth.	sex	unk	WMM
Budongo WS GB 2022-03-11 Clip 34	CHN	ELD	Waibira	Sitting on the groun few metres from BEN and under tree where female in oestrus (alf mother) is feeding or resting	Holds sappling (can't tell if attached) in hand and tears individual leaves with mouth, makes sound but can't tell if ripped or plucked	sex	unk	WMM
Budongo WS GB 2022-03-11 Clip 35	BEN	ELD	Waibira	sitting on the ground few metres from CHN and under tree wheree female in oestrus (alf mother) is resting or feeding. Seem to be waiting for her to come down	holding sappling still attached with hand and tearing/plucking individual leaves from the stem. Audible	sex	Leaf-tear	WMM
Budongo WS GB 2022-03-11 Clip 37	BEN	ELD	Waibira	sitting on the ground few metres from CHN and under tree wheree female in oestrus (alf mother) is resting or feeding. Seem to be waiting for her to come down	holding sappling still attached with hand and tearing/plucking individual leaves from the stem. Audible	sex	Leaf-tear	WMM
Budongo WS 2019-06-17 Clip 07	TRS	MSD	Waibira	sitting on the group, Cat dictating that he clipped to MSD and that Mac is present. Start is absent from video. Style not super clear.	Potentially holding leaf in hand and ripping from moouth	sex	Leaf-clip	WMM
BudongoBF 2012-11-08 Clip 3	PS	RH	Sonso	Sitting on the ground used for solicitation of RH	Single leaf held in hand and ripped with mouth - hand moves to and from mouth to rip	sex	Leaf-clip	SMM
BudongoBF 2012-11-10 Clip 23	KC	JM	Sonso	Sitting on the ground, apparently to solicit play from JM. Holds leaf (still attached to the sapling) rips just with hands	holds single leaf between hands and rips once. Leaf is still attached to sapling. After he rips the leaf he brings it up to his face and looks like he sniffs it.	play	Leaf-clip (hands)	SIM
BudognoBF 2012-11-10 Clip 19	KC	Unk	Sonso	Sitting on the ground with large group of mothers and juveniels, some are playing some are resting, pulls one leaf from low branch and holds in hand while tearing with mouth. Probably to start play	olding fresh leaf in his hand while tearing with mouth	play	Leaf-clip	SIM
BudongoBF 2013-04-05 Clip 30	KA	Unk	Sonso	Sitting on ground or low in the tree, she leaf clips while playing with another female. Unclear how she clips as it is not visible	Unclear	play	unk	SMF
BudongoBF 2013-04-05 Clip 24	HT	FK	Sonso	In tree looking toward FK. He is not looking at her.	Leaf-clip	unk	Leaf-clip	SMF
Budongo 2012-07-09 Clip 24	MS	Unk	Sonso	on tree truck of small tree, probably looking toward oestrus female, after clip he climbs up the tree to the female and copulates.	holding one or multiple leaves in mouth and ripping them with hand	sex	Leaf-clip	SMM
BudongoAS 2016-07-02 Clip -38	MS	Unk	Sonso	sitting on the ground, used to solicit female for sex - succesful	picks leaves from tree and holds in hand while clipping with mouth	sex	Leaf-clip	SMM
Budongo WS 2016-01-26 Clip 04	SAM	Unk	Waibira	On the ground holding sapling and plucking leaves off of it, then directly starts to pant hoot and drums	Plucks leaves with mouth while holding sappling with hand	ph drum	Leaf-pull	WMM
BudongoBF 2013-04-05 Clip 12	ML	MB	Sonso	In tree, holding leaf in mouth and ripping with hand seems to be toward MB. Goal seems to be playing with MB	Holding leaf with hand and ripping with hand	play	Leaf-clip	SMF
BudongoBF 2012-12-18 Clip 26	ZF	RH	Sonso	in tee used to solicit RH for sex	ripping between mouth and hand	sex	Leaf-clip	SMM
BudongoBF 2012-12-13 Clip 40	KA	JM	Sonso	on ground maybe toward JM	unclear	unk	unk	SMF
BudongoBF 2013-03-18 Clip 15	KH	HW	Sonso	In tree, holding leave between mouth andd fingers, seems to be signalling to HW but unclear why	Ripping between mouth and hhand but unclear	unk	Leaf-clip	SIF
Budongo 71 Clip 247 01.08.09	KS	Unk	Sonso	hanging from tree unclear who he is clipping toward and then climbs down after	ripping between mouth and hand	unk	Leaf-clip	SIM
Budongo 51 Clip 122 20.11.08	KR	Unk	Sonso	holding leaf in mouth and ripping with hand, unclear goal	ripping holding leaf in mouth and ripping with hand	unk	Leaf-clip	SIF
c	KR	KZ	Sonso	on ground after drum and display sitting on the ground holding leaves in mouth and ripping with hand. Ignored by KZ	holding leaves in mouth and ripping with hand	unk	Leaf-clip	SIF
Budongo 50 Clip 308 19.11.08	RS	Unk	Sonso	Sittingon ground next to tree, before drumming, without pant hoot	holding one leaf in mouth and ripping with hand	ph drum	Leaf-clip	SMF
Budongo 42 105-1 14.10.08	ZL	Unk	Sonso	sitting on th ground, unclear who this is directed to maybe NOR?	holding single leaf in mouth and ripping with fingers	unk	Leaf-clip	SMM
